# Supplementary material for: Diclofenac Interacts with Photosynthetic Apparatus: Isolated Spinach Chloroplasts and Thylakoids as a Model System
Source: Plants (Basel). 2024 Aug 8;13(16):2189. doi: 10.3390/plants13162189 (PMC11359304; doi:10.3390/plants13162189)
Supplement: Supplementary file 1 [file plants-13-02189-s001.zip]

Archive with 1 entries (1 files):
- plants-3138381-supplementary.pdf
